# Supplementary material for: Key for European species of the Cheilosia proxima group (Diptera, Syrphidae) with a description of a new species
Source: Zookeys. 2013 Feb 15;(269):33–50. doi: 10.3897/zookeys.269.4619 (PMC3592267; doi:10.3897/zookeys.269.4619)
Supplement: XML Treatment for Cheilosia barbafacies [file zookeys.269.4619-treatment1.xml]

<!DOCTYPE tp:taxon-treatment
  PUBLIC "-//TaxonX//DTD Taxonomic Treatment Publishing DTD v0 20100105//EN" "tax-treatment-NSO.dtd">
<tp:taxon-treatment xmlns:tp="http://www.plazi.org/taxpub"><tp:treatment-meta><mixed-citation publication-type="journal"><person-group><name><surname>Vujić</surname><given-names>Ante</given-names></name><name><surname>Radenković</surname><given-names>Snežana</given-names></name><name><surname>Trifunov</surname><given-names>Sonja</given-names></name><name><surname>Nikolić</surname><given-names>Tijana</given-names></name></person-group><article-title>Key for European species of the  
                    <italic>Cheilosia proxima</italic> group (Diptera, Syrphidae)  with a description of a new species
                </article-title><source>Zookeys</source><day>15</day><month>2</month><year>2013</year><volume>2013</volume><issue>269</issue><fpage>33</fpage><lpage>50</lpage><pub-id pub-id-type="doi">10.3897/zookeys.269.4619</pub-id></mixed-citation></tp:treatment-meta><tp:nomenclature><tp:taxon-name>
                            <tp:taxon-name-part taxon-name-part-type="genus">Cheilosia</tp:taxon-name-part>
                            <tp:taxon-name-part taxon-name-part-type="species">barbafacies</tp:taxon-name-part>
                        <object-id xmlns:xlink="http://www.w3.org/1999/xlink" xlink:type="simple">urn:lsid:zoobank.org:act:9F2ABB52-652B-4652-AD7C-8ACB4D8579C8</object-id>
								<object-id xmlns:xlink="http://www.w3.org/1999/xlink" xlink:type="simple">http://species-id.net/wiki/Cheilosia_barbafacies</object-id>
								</tp:taxon-name><tp:taxon-authority>Vujić &amp; Radenković</tp:taxon-authority><tp:taxon-status xmlns:xlink="http://www.w3.org/1999/xlink" xlink:type="simple">sp. n.</tp:taxon-status><xref ref-type="fig" rid="F1">Figs 1A</xref><xref ref-type="fig" rid="F2">2A, 2B</xref><xref ref-type="fig" rid="F4">4A, 4B</xref><xref ref-type="fig" rid="F5">5</xref><xref ref-type="fig" rid="F6"/><xref ref-type="fig" rid="F7">–7</xref><xref ref-type="fig" rid="F8">8A, 8C</xref><xref ref-type="fig" rid="F9">9</xref><xref ref-type="fig" rid="F10"/><xref ref-type="fig" rid="F11">–11</xref><xref ref-type="fig" rid="F12">12A, 12B</xref><tp:nomenclature-citation-list><tp:nomenclature-citation><tp:taxon-name>Cheilosia honesta</tp:taxon-name><comment> of Šimić, 1987 (in part).</comment></tp:nomenclature-citation><tp:nomenclature-citation><tp:taxon-name>Cheilosia pascuorum</tp:taxon-name><comment> of Vujić, 1996 (in part).</comment></tp:nomenclature-citation></tp:nomenclature-citation-list></tp:nomenclature><tp:treatment-sec sec-type="Type-locality"><title>Type-locality.</title><p>MONTENEGRO: Durmitor, Škrčko-Sušički basen, <named-content xmlns:xlink="http://www.w3.org/1999/xlink" content-type="dwc:verbatimCoordinates" xlink:type="simple">43˚11'7"N, 19˚3'28"E</named-content>, broad-leaf forest, 25 June 1995, A. Vujić leg.
                        </p></tp:treatment-sec><tp:treatment-sec sec-type="Type-specimen"><title>Type-specimen:</title><p><bold>Holotype</bold> ♂, in excellent condition. MONTENEGRO. Original label: “Durmitor YU / Skakala 25.06.’95. / leg. Vujić.” <named-content xmlns:xlink="http://www.w3.org/1999/xlink" content-type="dwc:verbatimCoordinates" xlink:type="simple">43°10'16"N; 18˚59'56"E</named-content> (FSUNS 05768).
                        </p><p><bold>Paratypes</bold>, in excellent condition. MONTENEGRO<bold>:</bold> ♂ Original label: “007. Durmitor / Skrcka jezera / 5.07.1983.”<named-content xmlns:xlink="http://www.w3.org/1999/xlink" content-type="dwc:verbatimCoordinates" xlink:type="simple">43°8'8"N; 19°0'56"E</named-content> (published in <xref ref-type="bibr" rid="B24">Šimić (1987)</xref> as <!--PageBreak--><italic><tp:taxon-name>Cheilosia honesta</tp:taxon-name></italic>) (FSUNS 05758); ♂ Original label: “199 G. Durmitor / Luke / 8.07.1991. YU.” <named-content xmlns:xlink="http://www.w3.org/1999/xlink" content-type="dwc:verbatimCoordinates" xlink:type="simple">43°7'37"N; 19°0'5"E</named-content> (published in <xref ref-type="bibr" rid="B29">Vujić (1996)</xref> as <italic><tp:taxon-name>Cheilosia pascuorum</tp:taxon-name></italic>) (FSUNS 05759); ♂ Original label: “199 H. Durmitor / Luke / 9.07.1991. YU.” <named-content xmlns:xlink="http://www.w3.org/1999/xlink" content-type="dwc:verbatimCoordinates" xlink:type="simple">43°7'37"N; 19°0'5"E</named-content> (FSUNS 05763); 3♂ Original label: “199 H. Kanjon Susice / 9.07.1991. YU.”<named-content xmlns:xlink="http://www.w3.org/1999/xlink" content-type="dwc:verbatimCoordinates" xlink:type="simple">43°12'41"N; 18°59'44"E</named-content> (FSUNS 05760, 05761, 05766); ♂ Original label: ”Dur<!--PageBreak-->mitor 8.07.92. / Skrcko Zdrijelo YU / leg.Vujic. ”<named-content xmlns:xlink="http://www.w3.org/1999/xlink" content-type="dwc:verbatimCoordinates" xlink:type="simple">43°7'7"N; 19°0'53"E</named-content> (FSUNS 05765); ♂ Original label: “Durmitor 2.07.93. / ka Prutasu YU / leg. Radnovic S.” <named-content xmlns:xlink="http://www.w3.org/1999/xlink" content-type="dwc:verbatimCoordinates" xlink:type="simple">43°10'16"N; 18°59'56"E</named-content> (FSUNS 05764); ♂ Original label: “Durmitor 1.6.1994 / KanjonSusice YU / leg. Vujic.” <named-content xmlns:xlink="http://www.w3.org/1999/xlink" content-type="dwc:verbatimCoordinates" xlink:type="simple">43°12'41"N; 18°59'44"E</named-content> (FSUNS 05770); ♂ Original label: “Durmitor YU / Skakala 6.7.1994. / leg. Vujic.” <named-content xmlns:xlink="http://www.w3.org/1999/xlink" content-type="dwc:verbatimCoordinates" xlink:type="simple">43°11’16"N; 19°0'21"E</named-content>(FSUNS 05767); ♂ Original label: “Durmitor 30.06.93. / Skrčko jezero YU / leg. Radnovic S.” <named-content xmlns:xlink="http://www.w3.org/1999/xlink" content-type="dwc:verbatimCoordinates" xlink:type="simple">43°8'8"N; 19°0'56"E</named-content> (FSUNS 05762); ♂ (FSUNS 05771) ♀ (FSUNS 05769) Original label: “Durmitor 25-26.5.96. / Susica-Skrke YU / leg. Vujic”. <named-content xmlns:xlink="http://www.w3.org/1999/xlink" content-type="dwc:verbatimCoordinates" xlink:type="simple">43°11'7"N; 19°0'28"E</named-content>. BOSNIA-HERZEGOVINA: ♂ Original label: “1613 Bosna / Jahorina / 14.05.1989.” <named-content xmlns:xlink="http://www.w3.org/1999/xlink" content-type="dwc:verbatimCoordinates" xlink:type="simple">43°42'25"N; 18°34'13"E</named-content> (published in <xref ref-type="bibr" rid="B29">Vujić (1996)</xref> as <italic><tp:taxon-name>Cheilosia pascuorum</tp:taxon-name></italic>) (FSUNS 05757).
                        </p></tp:treatment-sec><tp:treatment-sec sec-type="Description"><title>Description.</title><p>MALE (<xref ref-type="fig" rid="F1">Figs 1A</xref>, <xref ref-type="fig" rid="F5">2A, 2B</xref>, <xref ref-type="fig" rid="F1">4A, 4B</xref>, <xref ref-type="fig" rid="F5">5</xref>, <xref ref-type="fig" rid="F6">6C</xref>, <xref ref-type="fig" rid="F8">8A, 8C</xref>, <xref ref-type="fig" rid="F9">9A</xref>, <xref ref-type="fig" rid="F11">11A</xref>, <xref ref-type="fig" rid="F12">12A, 12B</xref>).
                        </p><p><!--PageBreak--><italic>Head</italic>: Face with long, predominantly pale hairs, central prominence rounded (<xref ref-type="fig" rid="F5">Fig. 5</xref>); orbital stripe with short, pale hairs. Frontal triangle small, undusted, covered with black hairs; eye contiguity longer than frontal triangle (<xref ref-type="fig" rid="F6">Fig. 6C</xref>). Eyes completely covered with greyish hairs. Occiput narrow, white-grey dusted. Antennae dark, third antennal segment from dark-brown to reddish; arista bare and short (<xref ref-type="fig" rid="F11">Fig. 11A</xref>). Clypeus dusted.
                        </p><p><italic>Thorax</italic>: Scutum with dark-olive shine, laterally slightly dusted, covered with long, pale and black hairs (<xref ref-type="fig" rid="F9">Fig. 9A</xref>); central disc shining, with fine puncturation. Scutellum covered with long hairs and numerous longer black hairs on posterior margin (<xref ref-type="fig" rid="F9">Fig. 9A</xref>). Pleurae dusted, covered with predominantly pale hairs mixed with black hairs on anepisternum and anepimeron; katepisternum continuosly pilose. <italic>Wing</italic> brownish, with dark veins, completely covered with microtrichia; vein M1 meeting vein R<sub>4+5</sub> at an obtuse angle (<xref ref-type="fig" rid="F7">Fig. 7</xref>: x). Calypters yellowish-grey. Haltere yellowish-grey with dark capitulum. <italic>Legs</italic> dark, except pale apex of femora, basal 1/3–1/4 and apical 1/5–1/6 of tibiae and ventral surface of tarsi on fore and middle legs; hairs on legs predominately pale mixed with black.
                        </p><p><italic>Abdomen</italic>: Tergites shining, except the whole tergite 2 and dull central area on tergites 2 and 3, which extends from anterior margin of tergite 2 to basal 6/7 of tergite 3, leaving the posterior margin of tergite 3 shining; tergites covered with erected, pale hairs, except few black hairs on posterior half of tergite 4 and on pregenital segments. Sternites grey dusted covered with pale hairs.
                        </p><p><italic>Genitalia</italic>: Dorsal lobe of gonostylus broad basally (<xref ref-type="fig" rid="F8">Fig. 8A</xref>), without distinct dorsolateral extension (<xref ref-type="fig" rid="F1">Figs 1A</xref>, <xref ref-type="fig" rid="F2">2A, 2B</xref>), present in <italic><tp:taxon-name>Cheilosia pascuorum</tp:taxon-name></italic> (<xref ref-type="fig" rid="F1">Figs 1B, 1C</xref>, <xref ref-type="fig" rid="F5">2C, 2D</xref>); theca of hypandrium in ventral view with large quadrilateral excavation (<xref ref-type="fig" rid="F4">Figs 4A, 4B</xref>).
                        </p><p>FEMALE (<xref ref-type="fig" rid="F6">Figs 6A, 6B</xref>, <xref ref-type="fig" rid="F7">7</xref>, <xref ref-type="fig" rid="F9">9B</xref>, <xref ref-type="fig" rid="F10">10</xref>, <xref ref-type="fig" rid="F11">11B</xref>). Similar to the male, except for normal sexual dimorphism and the following characters: pile is general shorter and more extensively pale, and legs less dark, basal 1/4 of femora, basal 1/3 and apical 1/4 of tibiae pale; frons with two lateral channels, shiny, except dusted antero-lateral corners (Fig. <!--PageBreak-->6B), covered with pale hairs, except a few black hairs around ocellar triangle and above antennae; thorax pale haired, except for a few black hairs on post-alar calli and near wing base; tibiae of fore and middle legs pale, except dark central ring; basal tarsi of fore and middle legs pale; tergites covered with long and erect hairs, except adpressed hairs on central part of tergites 1–4.
                        </p><p><bold>Size</bold>. Male, body length: 8.9–11.1 mm; wing length: 7.9–9.2 mm (14 specimens were measured). Female, body length: 10.5 mm; wing length: 8.7 mm (1 specimen was measured).
                        </p><!--PageBreak--></tp:treatment-sec><tp:treatment-sec sec-type="Diagnosis"><title>Diagnosis.</title><p>Species related to <italic><tp:taxon-name>Cheilosia pascuorum</tp:taxon-name></italic>, but differs in the following characteristics: face covered with long hairs (<xref ref-type="fig" rid="F5">Figs 5</xref>, <xref ref-type="fig" rid="F6">6</xref>), bare in <italic><tp:taxon-name>Cheilosia pascuorum</tp:taxon-name></italic>; clypeus dusted, shining in <italic><tp:taxon-name>Cheilosia pascuorum</tp:taxon-name></italic>; male genitalia: dorsal lobe of gonostylus without distinct dorsolateral extension (<xref ref-type="fig" rid="F1">Figs 1A</xref>, <xref ref-type="fig" rid="F2">2A, 2B</xref>), present in <italic><tp:taxon-name>Cheilosia pascuorum</tp:taxon-name></italic> (<xref ref-type="fig" rid="F1">Figs 1B, 1C</xref>, <xref ref-type="fig" rid="F2">2C, 2D</xref>).
                        </p><p>Based on the identification keys for European hoverflies, this species can be confused with four other <italic><tp:taxon-name>Cheilosia</tp:taxon-name></italic> species which have long facial hairs: <italic><tp:taxon-name>Cheilosia barbata</tp:taxon-name></italic> (<xref ref-type="fig" rid="F3">Fig. 3A</xref>), <italic><tp:taxon-name>Cheilosia lasiopa</tp:taxon-name></italic> Kowarz, 1885 (<xref ref-type="fig" rid="F4">Fig. 4D</xref>), <italic><tp:taxon-name>Cheilosia melanopa</tp:taxon-name></italic> (<xref ref-type="fig" rid="F4">Fig. 4E</xref>) and <italic><tp:taxon-name>Cheilosia vulpina</tp:taxon-name></italic> (<xref ref-type="fig" rid="F4">Fig. 4C</xref>). Identification of the new described species is possible based on a combination of the following characters: arista bare; central disc of scutum shining; vein M1 meeting vein R<sub>4+5</sub> at an obtuse angle (<xref ref-type="fig" rid="F7">Fig. 7</xref>: x); tergites 1-3 pale haired; sternites obviously grey dusted; male: dorsal lobe of gonostylus broader basally (<xref ref-type="fig" rid="F8">Fig. 8A</xref>); female: arista about 3 times as long as third antennal segment (<xref ref-type="fig" rid="F11">Fig. 11B</xref>); hairs on scutum long and erected (<xref ref-type="fig" rid="F9">Fig. 9B</xref>); hind tibia on posterodorsal surface with few longer hairs (<xref ref-type="fig" rid="F10">Fig. 10</xref>: y).
                        </p></tp:treatment-sec><tp:treatment-sec sec-type="Etymology"><title>Etymology.</title><p>The specific epithet is derived from the Latin nouns (in apposition) of feminine gender in the nominative case: “barba” (beard) and “facies” (face). The name indicates the presence of long hairs on the face.</p></tp:treatment-sec><tp:treatment-sec sec-type="Distribution"><title>Distribution</title><p>(<xref ref-type="fig" rid="F13">Fig. 13</xref>)<bold>.</bold> <italic><tp:taxon-name>Cheilosia barbafacies</tp:taxon-name></italic> sp. n. is found in two Dinaric mountains in the central part of the Balkan Peninsula, in Durmitor (Montenegro) and Jahorina (Bosnia-Herzegovina), while the related species, <italic><tp:taxon-name>Cheilosia pascuorum</tp:taxon-name></italic>, has a wider range extending from the Alps, across the Balkan Peninsula, to Romania and the European part of Russia (<xref ref-type="bibr" rid="B20">Speight 2012</xref>). Both species appear sympatrically within one refuge area rich in endemics and relict species (Durmitor mountain, gorge of river Sušica and glacial lakes Škrčka jezera) (<xref ref-type="bibr" rid="B24">Šimić 1987</xref>, <xref ref-type="bibr" rid="B29">Vujić 1996</xref>).
                        </p></tp:treatment-sec><tp:treatment-sec sec-type="Discussion"><title>Discussion.</title><p>Although <italic><tp:taxon-name>Cheilosia barbafacies</tp:taxon-name></italic> has long facial hairs, it is closely related to <italic><tp:taxon-name>Cheilosia pascuorum</tp:taxon-name></italic> with a non-hairy face. Species with long facial hairs were assigned to “group <!--PageBreak-->B” of <xref ref-type="bibr" rid="B19">Sack (1928-1932)</xref>, based on <xref ref-type="bibr" rid="B4">Becker’s (1894)</xref> revision of the genus. Also recent authors (e.g. <xref ref-type="bibr" rid="B4">Bartsch et al. 2009</xref>) still use this old name (“group B”) in their keys for practical reasons. In his recent classification of the genus, <xref ref-type="bibr" rid="B2">Barkalov (2002)</xref> included taxa with long facial hairs in seven out of his thirteen subgenera, i.e. subgenera <italic><tp:taxon-name>Cheiloisa</tp:taxon-name></italic> s.str., <italic><tp:taxon-name>Convocheila</tp:taxon-name></italic> Barkalov, 2002, <italic><tp:taxon-name>Endoiasimyia</tp:taxon-name></italic> Bigot, 1882, <italic><tp:taxon-name>Floccocheila</tp:taxon-name></italic> Barkalov, 2002, <italic><tp:taxon-name>Hiatomyia</tp:taxon-name></italic> Shannon, 1922, <italic><tp:taxon-name>Neocheilosia</tp:taxon-name></italic> Barkalov, 1983 and <italic><tp:taxon-name>Taeniochilosia</tp:taxon-name></italic> Oldenberg, 1916. Phylogenetic analysis of the relationship between the genus <italic><tp:taxon-name>Cheilosia</tp:taxon-name></italic> and the <!--PageBreak-->tribe <tp:taxon-name>Rhingiini</tp:taxon-name>, based on mtDNA COI gene sequence (<xref ref-type="bibr" rid="B23">Ståhls et al. 2004</xref>), revealed that <italic><tp:taxon-name>Cheilosia</tp:taxon-name></italic> species with this character state can be found in eight clades (see <xref ref-type="fig" rid="F1">Fig. 1</xref> in <xref ref-type="bibr" rid="B23">Ståhls et al. 2004</xref>). It seems clear that the length of the facial pilosity is not a synapomorphic character of any species group, and might evolve several times within the genus <italic><tp:taxon-name>Cheilosia</tp:taxon-name></italic>.
                        </p><p>In <xref ref-type="bibr" rid="B4">Bartsch et al. (2009)</xref>, specimens of <italic><tp:taxon-name>Cheilosia barbafacies</tp:taxon-name></italic> key out to <italic><tp:taxon-name>Cheilosia vulpina</tp:taxon-name></italic> (group B), and in <xref ref-type="bibr" rid="B26">Van Veen (2004)</xref>, males and females with dark-brown antennae can be identified as <italic><tp:taxon-name>Cheilosia vulpina</tp:taxon-name></italic>, while specimens with reddish antennae are <italic><tp:taxon-name>Cheilosia barbata</tp:taxon-name></italic>. For the separation of <italic><tp:taxon-name>Cheilosia barbafacies</tp:taxon-name></italic> from <italic><tp:taxon-name>Cheilosia barbata</tp:taxon-name></italic>, diagnostic characters of the <italic>proxima</italic> group can be used, and the distinction between <italic><tp:taxon-name>Cheilosia vulpina</tp:taxon-name></italic> and <italic><tp:taxon-name>Cheilosia barbafacies</tp:taxon-name></italic> sp. n. is presented in the following key.
                        </p><p>Some females of <italic><tp:taxon-name>Cheilosia barbafacies</tp:taxon-name></italic> sp. n. are similar to females of <italic><tp:taxon-name>Cheilosia redi</tp:taxon-name></italic>, and they can be separated by the following characters:
                        </p><p><italic><tp:taxon-name>Cheilosia barbafacies</tp:taxon-name></italic> sp. n.: vein M1 meeting vein R<sub>4+5</sub> with an obtuse angle (<xref ref-type="fig" rid="F7">Fig. 7</xref>: x); hairs on scutum and tergites long and erected (<xref ref-type="fig" rid="F9">Fig. 9B</xref>); hind tibia on posterodorsal surface with few longer hairs (<xref ref-type="fig" rid="F10">Fig. 10</xref>: y).
                        </p><p><italic><tp:taxon-name>Cheilosia redi</tp:taxon-name></italic>: vein M1 meeting vein R<sub>4+5</sub> with an acute angle; hairs on scutum and tergites shorter and significantly adpressed; hind tibia on posterodorsal surface without long hairs.
                        </p><fig id="F1" position="float" orientation="portrait"><label>Figure 1.</label><caption><p>Gonostylus, dorsolateral view (z indicates the dorsal margin of gonostylus): <bold>A</bold> <italic><tp:taxon-name>Cheilosia barbafacies</tp:taxon-name></italic> sp. n., Durmitor, Montenegro <bold>B</bold> <italic><tp:taxon-name>Cheilosia pascuorum</tp:taxon-name></italic>, Doroslovo, Serbia <bold>C</bold> <italic><tp:taxon-name>Cheilosia pascuorum</tp:taxon-name></italic>, Kopaonik, Serbia. Scale in mm.</p></caption><graphic xmlns:xlink="http://www.w3.org/1999/xlink" xlink:href="ZooKeys-269-033-g001.jpg" position="float" orientation="portrait" xlink:type="simple"/></fig><fig id="F2" position="float" orientation="portrait"><label>Figure 2.</label><caption><p>Gonostylus (z indicates the dorsal margin of gonostylus). <bold>A–B</bold> <italic><tp:taxon-name>Cheilosia barbafacies</tp:taxon-name></italic> sp. n.: <bold>A</bold> left gonostylus, left lateral view <bold>B</bold> right gonostylus, right lateral view <bold>C–D</bold> <italic><tp:taxon-name>Cheilosia pascuorum</tp:taxon-name></italic>: <bold>C</bold> left gonostylus, left lateral view <bold>D</bold> right gonostylus, right lateral view. Scale in mm.</p></caption><graphic xmlns:xlink="http://www.w3.org/1999/xlink" xlink:href="ZooKeys-269-033-g002.jpg" position="float" orientation="portrait" xlink:type="simple"/></fig><fig id="F3" position="float" orientation="portrait"><label>Figure 3.</label><caption><p>Right gonostylus, right lateral view: <bold>A</bold> <italic><tp:taxon-name>Cheilosia barbata</tp:taxon-name></italic> <bold>B</bold> <italic><tp:taxon-name>Cheilosia ingerae</tp:taxon-name></italic> <bold>C</bold> <italic><tp:taxon-name>Cheilosia balkana</tp:taxon-name></italic> <bold>D</bold> <italic><tp:taxon-name>Cheilosia proxima</tp:taxon-name></italic> <bold>E</bold> <italic><tp:taxon-name>Cheilosia gigantea</tp:taxon-name></italic> <bold>F</bold> <italic><tp:taxon-name>Cheilosia velutina</tp:taxon-name></italic> <bold>G</bold> <italic><tp:taxon-name>Cheilosia rufimana</tp:taxon-name></italic>. Scale in mm.</p></caption><graphic xmlns:xlink="http://www.w3.org/1999/xlink" xlink:href="ZooKeys-269-033-g003.jpg" position="float" orientation="portrait" xlink:type="simple"/></fig><fig id="F4" position="float" orientation="portrait"><label>Figure 4.</label><caption><p><bold>A–B</bold> <italic><tp:taxon-name>Cheilosia barbafacies</tp:taxon-name></italic> sp. n., theca of hypandrium, ventral view: <bold>A</bold> Montenegro, Durmitor <bold>B</bold> Bosnia-Herzegovina, Jahorina <bold>C–E</bold> right gonostylus, lateral view: <bold>C</bold> <italic><tp:taxon-name>Cheilosia vulpina</tp:taxon-name></italic> <bold>D</bold> <italic><tp:taxon-name>Cheilosia lasiopa</tp:taxon-name></italic> <bold>E</bold> <italic><tp:taxon-name>Cheilosia melanopa</tp:taxon-name></italic>. Scales in mm.</p></caption><graphic xmlns:xlink="http://www.w3.org/1999/xlink" xlink:href="ZooKeys-269-033-g004.jpg" position="float" orientation="portrait" xlink:type="simple"/></fig><fig id="F5" position="float" orientation="portrait"><label>Figure 5.</label><caption><p><italic><tp:taxon-name>Cheilosia barbafacies</tp:taxon-name></italic> sp. n., male, head, lateral view. Scale in mm.</p></caption><graphic xmlns:xlink="http://www.w3.org/1999/xlink" xlink:href="ZooKeys-269-033-g005.jpg" position="float" orientation="portrait" xlink:type="simple"/></fig><fig id="F6" position="float" orientation="portrait"><label>Figure 6.</label><caption><p><italic><tp:taxon-name>Cheilosia barbafacies</tp:taxon-name></italic> sp. n., head: <bold>A</bold> female, lateral view <bold>B</bold> female, dorsal view <bold>C</bold> male, dorsal view. Scale in mm.</p></caption><graphic xmlns:xlink="http://www.w3.org/1999/xlink" xlink:href="ZooKeys-269-033-g006.jpg" position="float" orientation="portrait" xlink:type="simple"/></fig><fig id="F7" position="float" orientation="portrait"><label>Figure 7.</label><caption><p><italic><tp:taxon-name>Cheilosia barbafacies</tp:taxon-name></italic> sp. n., female, tip of wing (x indicates the meeting point of vein M<sub>1</sub> and vein R<sub>4+5</sub>). Scale in mm.</p></caption><graphic xmlns:xlink="http://www.w3.org/1999/xlink" xlink:href="ZooKeys-269-033-g007.jpg" position="float" orientation="portrait" xlink:type="simple"/></fig><fig id="F8" position="float" orientation="portrait"><label>Figure 8.</label><caption><p><bold>A–B</bold> Male genitalia, hypandrium, right lateral view (dl indicates the dorsal lobe of gonostylus): <bold>A</bold> <italic><tp:taxon-name>Cheilosia barbafacies</tp:taxon-name></italic> sp. n. <bold>B</bold> <italic><tp:taxon-name>Cheilosia pascuorum</tp:taxon-name></italic>. <bold>C–D</bold> Male genitalia, aedeagus and associated structures, right lateral view: <bold>C</bold> <italic><tp:taxon-name>Cheilosia barbafacies</tp:taxon-name></italic> sp. n. <bold>D</bold> <italic><tp:taxon-name>Cheilosia pascuorum</tp:taxon-name></italic>. Scales in mm.</p></caption><graphic xmlns:xlink="http://www.w3.org/1999/xlink" xlink:href="ZooKeys-269-033-g008.jpg" position="float" orientation="portrait" xlink:type="simple"/></fig><fig id="F9" position="float" orientation="portrait"><label>Figure 9.</label><caption><p><italic><tp:taxon-name>Cheilosia barbafacies</tp:taxon-name></italic> sp. n., mesonotum, lateral view: <bold>A</bold> male <bold>B</bold> female. Scale in mm.</p></caption><graphic xmlns:xlink="http://www.w3.org/1999/xlink" xlink:href="ZooKeys-269-033-g009.jpg" position="float" orientation="portrait" xlink:type="simple"/></fig><fig id="F10" position="float" orientation="portrait"><label>Figure 10.</label><caption><p><italic><tp:taxon-name>Cheilosia barbafacies</tp:taxon-name></italic> sp. n., hind tibia, posterodorsal view (y indicates the hairs on posterodorsal surface). Scale in mm.</p></caption><graphic xmlns:xlink="http://www.w3.org/1999/xlink" xlink:href="ZooKeys-269-033-g010.jpg" position="float" orientation="portrait" xlink:type="simple"/></fig><fig id="F11" position="float" orientation="portrait"><label>Figure 11.</label><caption><p><italic><tp:taxon-name>Cheilosia barbafacies</tp:taxon-name></italic> sp. n., antennae, lateral view: <bold>A</bold> male <bold>B</bold> female. Scale in mm.</p></caption><graphic xmlns:xlink="http://www.w3.org/1999/xlink" xlink:href="ZooKeys-269-033-g011.jpg" position="float" orientation="portrait" xlink:type="simple"/></fig><fig id="F12" position="float" orientation="portrait"><label>Figure 12.</label><caption><p><bold>A, D</bold> Male genitalia, epandrium, dorsal view: <bold>A</bold> <italic><tp:taxon-name>Cheilosia barbafacies</tp:taxon-name></italic> sp. n. <bold>D</bold> <italic><tp:taxon-name>Cheilosia pascuorum</tp:taxon-name></italic> <bold>B, C</bold> Surstylus, right lateral view <bold>B</bold> <italic><tp:taxon-name>Cheilosia barbafacies</tp:taxon-name></italic> sp. n. <bold>C</bold> <italic><tp:taxon-name>Cheilosia pascuorum</tp:taxon-name></italic>. Scale in mm.</p></caption><graphic xmlns:xlink="http://www.w3.org/1999/xlink" xlink:href="ZooKeys-269-033-g012.jpg" position="float" orientation="portrait" xlink:type="simple"/></fig><fig id="F13" position="float" orientation="portrait"><label>Figure 13.</label><caption><p>Distribution of <italic><tp:taxon-name>Cheilosia barbafacies</tp:taxon-name></italic> (▲) and <italic><tp:taxon-name>Cheilosia pascuorum</tp:taxon-name></italic> (●).</p></caption><graphic xmlns:xlink="http://www.w3.org/1999/xlink" xlink:href="ZooKeys-269-033-g013.jpg" position="float" orientation="portrait" xlink:type="simple"/></fig></tp:treatment-sec><ref-list><ref id="B24"><mixed-citation xmlns:xlink="http://www.w3.org/1999/xlink" xlink:type="simple"><person-group><name name-style="western"><surname>Šimić</surname><given-names>S</given-names></name></person-group> (<year>1987</year>)<source> Syrphidae (Insecta, Diptera). Biogeografska i ekološka analiza faune osolikih muva Durmitora sa osvrtom na faunu osolikih muva Crne Gore Syrphidae (Insecta, Diptera). [A biogeographical and ecological analyses of the hoverflies of Durmitor with a survey of the hoverflies of Montenegro]. In: Nonveiller G <italic>et al</italic>. (Eds) Fauna Durmitora, sv.2, CANU, Pos. izd.knj. 21, Odelj. prir. nauka, knj. 13, Titograd, 11–154.</source></mixed-citation></ref><ref id="B29"><mixed-citation xmlns:xlink="http://www.w3.org/1999/xlink" xlink:type="simple"><person-group><name name-style="western"><surname>Vujić</surname><given-names>A</given-names></name></person-group> (<year>1996</year>)<source> Genus <italic>Cheilosia</italic> Meigen and Related Genera (Diptera: Syrphidae) on the Balkan Peninsula.</source><publisher-name>Mon. Dept. Nat. Sci. Matica srpska</publisher-name>, <publisher-loc>Novi Sad</publisher-loc>, <lpage>194</lpage> pp.</mixed-citation></ref><ref id="B20"><mixed-citation xmlns:xlink="http://www.w3.org/1999/xlink" xlink:type="simple"><person-group><name name-style="western"><surname>Speight</surname><given-names>MCD</given-names></name></person-group> (<year>2012</year>)<source> Species Accounts of European Syrphidae (Diptera).</source><publisher-name>Syrph the Net. The Database of European Syrphidae. Syrph the Net publications</publisher-name>, <publisher-loc>Dublin</publisher-loc>, <lpage>296</lpage> pp.</mixed-citation></ref><ref id="B19"><mixed-citation xmlns:xlink="http://www.w3.org/1999/xlink" xlink:type="simple"><person-group><name name-style="western"><surname>Sack</surname><given-names>P</given-names></name></person-group> (<year>1928-1932</year>)<source> Die Fliegen der Palaearktischen Region, 31. Syrphidae. Stuttgart (Schweizerbart), 451 pp.</source></mixed-citation></ref><ref id="B4"><mixed-citation xmlns:xlink="http://www.w3.org/1999/xlink" xlink:type="simple"><person-group><name name-style="western"><surname>Bartsch</surname><given-names>H</given-names></name><name name-style="western"><surname>Binkiewicz</surname><given-names>E</given-names></name><name name-style="western"><surname>Klintbjer</surname><given-names>A</given-names></name><name name-style="western"><surname>Rådén</surname><given-names>A</given-names></name><name name-style="western"><surname>Nasibov</surname><given-names>E</given-names></name></person-group> (<year>2009</year>)<source> Blomflugor: Eristalinae &amp; Microdontinae. Nationalnyckeln till Sveriges flora och flora, DH 53b.</source><publisher-name>Artdatabanken, SLU</publisher-name>, <publisher-loc>Uppsala</publisher-loc>, <lpage>478</lpage> pp.</mixed-citation></ref><ref id="B2"><mixed-citation xmlns:xlink="http://www.w3.org/1999/xlink" xlink:type="simple"><person-group><name name-style="western"><surname>Barkalov</surname><given-names>AV</given-names></name></person-group> (<year>2002</year>)<article-title> Subgeneric classification of the genus <italic>Cheilosia</italic> Meigen, 1822 (Diptera, Syrphidae).</article-title><source>Entomological Review </source><volume>82</volume>: <fpage>518</fpage>-<lpage>531</lpage>.</mixed-citation></ref><ref id="B23"><mixed-citation xmlns:xlink="http://www.w3.org/1999/xlink" xlink:type="simple"><person-group><name name-style="western"><surname>Ståhls</surname><given-names>G</given-names></name><name name-style="western"><surname>Stuke</surname><given-names>JH</given-names></name><name name-style="western"><surname>Vujić</surname><given-names>A</given-names></name><name name-style="western"><surname>Doczkal</surname><given-names>D</given-names></name><name name-style="western"><surname>Muona</surname><given-names>J</given-names></name></person-group> (<year>2004</year>)<article-title> Phylogenetic relationships of the genus <italic>Cheilosia</italic> and the tribe Rhingiini (Diptera, Syrphidae) based on morphological and molecular characters.</article-title><source>Cladistics </source><volume>20</volume>: <fpage>105</fpage>-<lpage>122</lpage>. doi: <ext-link ext-link-type="uri" xlink:href="http://dx.doi.org/10.1111/j.1096-0031.2004.00023.x" xlink:type="simple">10.1111/j.1096-0031.2004.00023.x</ext-link></mixed-citation></ref><ref id="B26"><mixed-citation xmlns:xlink="http://www.w3.org/1999/xlink" xlink:type="simple"><person-group><name name-style="western"><surname>Van Veen</surname><given-names>M</given-names></name></person-group> (<year>2004</year>)<source> Hoverflies of Northwest Europe: Identification Keys to the Syrphidae.</source><publisher-name>KNNV Publishing</publisher-name>, <publisher-loc>Utrecht</publisher-loc>, <lpage>256</lpage> pp.</mixed-citation></ref></ref-list></tp:taxon-treatment>
